# Supplementary material for: Co-Ingestion of Natal Plums (Carissa macrocarpa) and Marula Nuts (Sclerocarya birrea) in a Snack Bar and Its Effect on Phenolic Compounds and Bioactivities
Source: Molecules. 2022 Jan 4;27(1):310. doi: 10.3390/molecules27010310 (PMC8746984; doi:10.3390/molecules27010310)
Supplement: Supplementary file 1 [file molecules-27-00310-s001.zip]

Archive with 1 entries (1 files):
- molecules-1478426-supplementary.pdf
